# Supplementary material for: Decreases in Circulating Concentrations of Long-Chain Acylcarnitines and Free Fatty Acids During the Glucose Tolerance Test Represent Tissue-Specific Insulin Sensitivity
Source: Front Endocrinol (Lausanne). 2019 Dec 17;10:870. doi: 10.3389/fendo.2019.00870 (PMC6927987; doi:10.3389/fendo.2019.00870)
Supplement: Table S1 — Acylcarnitine concentrations in fasted mice and 1h after glucose administration. [file Table_1.XLS]

## Sheet: Acylcarnitines_Dbdb
			Acylcarnitine concentrations in fasted mice and 1h after glucose administration
			Db/Lean
			Carn	C2	C3	C4	C5	C6	C8	C10	C12	C14	C16	C18:0	C18:1	C18:2
		Fasted	4672.95	19967.2	178.882	195.208	175.162	81.034	21.374	21.604	44.918	139.092	442.704	52.016	539.714	45.85
		1 h	7892.8	29064	261.422	345.892	187.59	65.608	18.642	16.112	25.312	61.346	256.634	40.53	288.024	27.958
		2 h	7429.77	31462.3	178.467	243.08	189.789	100.578	24.4489	23.4689	42.46	91.1178	318.933	36.2711	329.66	32.2244
			SEM
			183.342	929.475	12.8605	13.925	11.6659	5.08213	0.843169	0.864617	1.62485	5.47175	17.795	2.24649	26.1177	1.7866
			257.528	848.508	12.0707	12.9903	10.7179	3.39171	0.544487	0.653484	1.22616	3.17224	10.0446	0.943927	9.23793	0.872429
			503.41	1571.83	9.08567	15.5693	16.0357	6.59813	1.23141	1.24057	2.89763	6.40834	34.1158	1.18475	12.2481	1.32219
			db/db
			Carn	C2	C3	C4	C5	C6	C8	C10	C12	C14	C16	C18:0	C18:1	C18:2
		Fasted	7837.47	27645.8	148.66	641.851	411.636	47.178	9.92	12.76	22.686	43.848	131.326	27.53	271.846	14.76
		1 h	12582.2	20468	212.77	835.453	503.138	45.01	12.76	15.788	27.306	57.53	149.46	30.324	327.178	15.77
		2 h	16183.1	14087	241.757	544.878	412.966	29.2222	12.36	14.546	22.432	49.786	141.248	33.548	298.378	14.204
			SEM
			279.406	1485.47	11.9042	67.9149	52.6011	3.21216	0.395081	0.568827	0.856282	1.72693	5.82369	4.19208	11.4903	0.942795
			1127.73	879.597	26.6208	86.0646	57.5559	4.13192	0.772879	0.555467	0.819062	2.4664	6.1927	3.29726	31.0414	1.03314
			1332.29	921.574	13.1325	60.6042	52.2688	2.88472	0.584922	1.53121	2.2051	5.59061	15.6002	4.53624	39.4452	1.64941

## Sheet: Acylcarnitines_HFD
			Acylcarnitine concentrations in fasted mice and 1h after glucose administration
			Control BL6
			Carn	C2	C3	C4	C5	C6	C8	C10	C12	C14	C16	C18:0	C18:1	C18:2
		Fasted	17369.1	52846.4	387.03	400.784	176.632	119.282	23.288	24.15	44.072	126.5	651.47	97.86	927.912	55.876
	Time after glucose administration	1 h	23270.5	48251.8	401.04	462.074	151.37	76.944	17.486	19.526	34.216	102.304	535.53	90.338	723.192	45.318
		2 h	15294.2	40513.7	243.496	303.544	112.228	79.042	15.914	18.738	33.698	96.436	457.378	79.182	626.116	39.178
			SEM
			3435.38	11202.5	83.312	76.5914	47.22	28.8323	5.04681	4.81567	9.94054	25.1553	99.1964	15.2518	151.372	9.65191
			5839.47	6944.88	73.1758	90.9187	28.9801	20.8303	2.63252	2.53857	5.43739	16.889	64.3551	9.98118	84.4622	6.51251
			2569.12	5576.58	57.1726	78.093	36.28	15.6815	2.40943	3.03626	7.24801	25.5337	73.9993	10.5123	88.7126	8.23351
			BL6 +HFD
			Carn	C2	C3	C4	C5	C6	C8	C10	C12	C14	C16	C18:0	C18:1	C18:2
		Fasted	16078.7	36137.3	289.37	525.178	161.066	113.79	23.362	26.662	51.028	140.952	469.178	68.006	708.484	24.676
	Time after glucose administration	1 h	21742.4	25488.4	293.854	570.832	139.326	65.18	17.232	22.468	42.236	134.554	378.024	70.232	611.218	22.512
		2 h	16829.3	26236.5	228.912	451.198	124.83	63.108	14.952	20.508	41.844	131.028	366.632	63.37	599.732	21.558
			SEM
			2789.98	5691.27	80.9475	93.8129	30.5618	35.1763	9.94593	10.3505	17.7803	44.9081	176.32	8.88643	92.276	4.26752
			3519.28	5803.74	44.8781	117.305	14.4278	14.9934	2.54262	2.55672	7.14431	20.7978	70.3483	9.44711	82.3112	2.68529
			1853.87	3401.52	33.2676	95.5596	17.9496	12.8324	2.77085	2.35338	6.57051	23.7662	51.0744	7.41535	59.219	2.36665
